# Supplementary material for: Potential Benefits of Glycine, Proline and Hydroxyproline on Growth and Flesh Quality of Mirror Carp (Cyprinus carpio var. specularis)
Source: Int J Mol Sci. 2025 Sep 16;26(18):9011. doi: 10.3390/ijms26189011 (PMC12470109; doi:10.3390/ijms26189011)
Supplement: Supplementary file 1 [file ijms-26-09011-s001.zip]

Archive with 1 entries (1 files):
- ijms-3814449-supplementary.pdf
